# Supplementary material for: Integrated Evaluation of Corneal Damage, Goblet Cell Remodeling and Inflammatory Response in a Murine Model of Environmental Dry Eye Disease (DED)
Source: Biomedicines. 2026 Mar 17;14(3):693. doi: 10.3390/biomedicines14030693 (PMC13024243; doi:10.3390/biomedicines14030693)
Supplement: Supplementary file 1 [file biomedicines-14-00693-s001.zip]

Archive with 2 entries (2 files):
- R1_Supplementary Materials - Table S1.pdf
- R2_Supplementary Materials - Figures.pdf
